# Supplementary material for: The distribution of submerged macrophytes in response to intense solar radiation and salinity reveals hydrogen peroxide as an abiotic stress indicator
Source: Sci Rep. 2023 Mar 20;13:4548. doi: 10.1038/s41598-023-30487-1 (PMC10027660; doi:10.1038/s41598-023-30487-1)
Supplement: Supplementary file 1 — Supplementary Information. [file 41598_2023_30487_MOESM1_ESM.xlsx]

## Sheet: Sheet1
	SHINJI Lake data																																							GPS	Plant	Light intensity (µmolm-2s-1)							Time
																																							1.22m			air	surface	10cm	20cm	30cm	40cm	bottom
	GPS	plant	light intensity	light intensity		Time	POD Activity (ΔOD/min/g FW)			CAT (ΔOD/min/g FW)			APX (ΔOD/min/g FW)			H2O2 concentration (µmol/g FW)			Chlorophyll-a (µg/g FW)						Chlorophyll-b (µg/g FW)						Carotenoids (µg/g FW)						Hl-a +Chl b	Chla/Chlb	6	1PA Light	P.anguillanuce	654	345	130	55	30	20	10	06:00 am
			µmolm-2s-1	30cm deep			Valuse	average	SD	Valuse	average	SD	Valuse	average	SD	Valuse	average	SD	Valuse	average	SD				Valuse	average	SD				Valuse	average	SD						9			925	402	298	145	102	50	20	09:00 am
	1PA Light	P.anguillanuce	654	30		06:00 am	0.869			0.197			0.01986			9.012			950.1			1050			410.8						298.4								12			1817	1408	948	283	171	65	25	12:00 am
				30			0.814			0.201			0.01845			9.045			962.5			1062			391.2						309.2								15			1512	1149	118	83	77	39	8	15:00pm
				30			0.846	0.843	0.0276225	0.209	0.202333	0.0061101	0.01925	0.0191867	0.00070713	8.997	9.018	0.0245561	954.8	955.8	6.26019	1055	1055.67	6.02771	405.7	402.567	10.1687				298.5	302.033	6.20672				1358.37	0.421183	18			161	127	28	19	0	0	0	18:00pm
			925	102		09:00 am	0.927			0.214			0.0218			10.102			1472			1265.1			625.1			598.3			408.1			387.6			0			1PA Dark	P.anguillanuce								06:00 am
				102			0.912			0.205			0.0215			10.203			1502.6			1302.4			665.3			572.4			441.9			349.2			0												09:00 am
				102			0.902	0.913667	0.0125831	0.218	0.212333	0.00665833	0.0126	0.02165	0.000212132	10.289	10.198	0.0936002	1475.7	1483.43	16.7016	1322.6	1265.1	29.1707	745.4	645.2	28.4257	569.8	580.167	15.7576	425.3	425.1	16.9009	331.8	356.2	28.551	2128.63	0.434937											12:00 am
			1817	171		12:00 am	1.148			0.215			0.0229			13.36			1361.2			1372.8			666.1			622.5			412.8			402.6			0												15:00pm
				171			1.132			0.21			0.0221			12.47			1442.1			1402.6			697.9			639.4			392.8			411.9			0												18:00pm
				171			1.141	1.14033	0.00802081	0.218	0.214333	0.00404145	0.0225	0.0225	0.0004	14.56	13.4633	1.04882	1472.3	1425.2	57.4457	1422.9	1361.2	25.1997	641.5	668.5	28.2765	648.7	636.867	13.2824	389.6	398.4	12.573	421.2	411.9	9.3	2093.7	0.469057	1.35m	2PA Ligt	P.anguillanuce	670	356	126	64	35	22	15	06:00 am
			1512	77		15:00pm	1.136			0.212			0.0234			11.402			1258.6						647.8						392.1						0					933	645	330	198	100	45	25	09:00 am
				77			2.012			0.221			0.0239			11.245			1204.1						602.7						386.5						0					1728	1647	495	213	159	45	20	12:00 am
				77			1.1234	1.1297	0.00890955	0.231	0.221333	0.00950438	0.0233	0.02365	0.000353553	11.302	11.3163	0.0794754	1181.9	1214.87	39.4672				626.3	625.6	22.5581				256.3	389.3	3.9598				1840.47	0.514954				1594	1065	85	43	30	10	2	15:00pm
			161	0		18:00pm	0.812			0.198			0.0211			9.864			1234.1						508.9						365.2						0					155	120	19	11	0	0	0	18:00pm
				0			0.819			0.187			0.0209			9.702			1064.1						503.4						334.5						0			2PA Dark	P.anguillanuce								06:00 am
				0			0.807	0.812667	0.00602771	0.235	0.1925	0.00777817	0.0215	0.0211667	0.000305505	9.925	9.83033	0.115249	1506.2	1149.1	120.208				495.6	502.633	6.68306				344.9	348.2	15.6138				1651.73	0.437415											09:00 am
	1PA Dark	P.anguillanuce		0	6	06:00 am	0.754			0.1987			0.0198			7.256			1003.2						406.1						314.5						0									59			12:00 am
				0	6		0.762			0.192			0.0211			7.648	2.031		1069.2						332.7						285.1						0												15:00pm
				0	6		0.781	0.765667	0.0138684	0.1995	0.196733	0.00411866	0.0194	0.0196	0.000282843	8.03	7.452	0.277186	1025.8	1032.73	33.5418				398.6	402.35	5.3033				294.6	298.067	15.0034				1435.08	0.389597											18:00pm
				0	9	09:00 am	0.8021			0.198			0.0203			8.253			1068.2						518.2						318.9						0			2PA Ligt	P.panormitanus	670	356	126	64	35	22	15	06:00 am
				0	9		0.8345			0.196			0.0205			8.021			1039.5						488.6						289.7						0					933	645	330	198	100	45	25	09:00 am
				0	9		0.8102	0.8156	0.0168615	0.192	0.195333	0.00305505	0.0201	0.0203	0.0002	8.145	8.13967	0.116092	1061.2	1056.3	14.9643				501.8	502.867	14.8288				298.4	302.333	14.9921				1559.17	0.476064				1728	1647	495	213	159	45	20	12:00 am
				0	12	12:00 am	0.8615			0.199			0.0201			8.258			1169.2						508.7						147.6						0					1594	1065	85	43	30	10	2	15:00pm
				0	12		0.8402			0.152			0.0199			8.136			1148.1						495.6						268.9						0					155	120	19	11	0	0	0	18:00pm
				0	12		0.8316	0.844433	0.015393	0.203	0.201	0.00282843	0.0204	0.0201333	0.000251661	8.169	8.18767	0.0631057	1152.7	1156.67	11.0952				501.1	501.8	6.57799				288.4	278.65	13.7886				1658.47	0.433833		2PA dark	P.panormitanus								06:00 am
				0	15	15:00pm	0.8825			0.211			0.0214			7.569			1051.2						432.9						254.3						0												09:00 am
				0	15		0.8145			0.205			0.0218			8.021			1125.3						487.6						271.2						0												12:00 am
				0	15		0.8359	0.8443	0.0347695	0.216	0.210667	0.00550757	0.0209	0.0213667	0.000450925	7.234	7.608	0.394947	1068.9	1081.8	38.6977				448.6	456.367	28.1649				241.7	255.733	14.8021				1538.17	0.421859											15:00pm
				0	18	18:00pm	0.9212			0.203			0.0197			7.742			1186.7						615.4						333.2						0												18:00pm
				0	18		0.8974			0.208			0.0203			7.502	4.021		1136.9						587.5						317.5						0						0	0.1	0.2	0.3	0.4	1.2
				0	18		0.9026	0.907067	0.0125129	0.186	0.2055	0.00353553	0.0201	0.0200333	0.000305505	8.02	7.622	0.169706	1161.1	1161.57	24.9033				603.8	602.233	14.0158				324.9	325.2	7.8543				1763.8	0.518466					0	10	20	30	40	140
	2PA Ligt	P.anguillanuce	670	35		06:00 am	0.862			0.198			0.0203			8.125			915.2						425.9						280.3						0						depth m
				35			0.892			0.206			0.0192			8.302			889.3						378.5						348.2						0			35°28'25.93"N,132°57'2.14"E (1PA)			1.22
				35			0.855	0.8585	0.00494975	0.207	0.203667	0.00493288	0.0154	0.01975	0.000777817	8.294	8.24033	0.0999617	1125.3	902.25	18.3141				404.1	402.833	23.7254				294.1	287.2	9.75807				1305.08	0.446476		35°28'25.13"N,132°57'2.09"E (2PA)			1.35
			933	100		09:00 am	0.871			0.201			0.0205			10.425			1045.3						402.1						229.6						0							122cm deep		135cm deep		100cm deep
				100			0.891			0.221			0.0201			10.314			1004.1						325.9						212.7						0					P1	0.0639563	3.91185	0.140982	2.42707	0.0613871	8.77403	8.77403
				100			0.885	0.882333	0.0102632	0.218	0.213333	0.0107858	0.0197	0.0201	0.0004	10.198	10.3123	0.113509	1015.6	1045.3	21.2594				368.2	402.1	38.1771				221.8	221.367	8.45833				1447.4	0.384674					0.0429536	4.55816	2.12997	2.82806	1.21861	10.2236	10.2236
			1728	159		12:00 am	0.991			0.215			0.02165			13.024			1169.5						602.5						368.9						0						0.0255017	15.9649	62.7227	9.90525	45.0243	35.8082	35.8082
				159			0.982			0.237			0.02214			13.214			1101.4						574.8						346.5						0						0.0274541	13.0282	40.336	8.08319	28.2287	29.2213	29.2213
				159			0.975	0.982667	0.00802081	0.209	0.220333	0.0147422	0.02158	0.02179	0.000305123	12.986	13.0747	0.122153	1126.5	1132.47	34.4399				400.3	588.65	19.5869				352.6	356	11.5806				1721.12	0.519795					0.0237217	1.44002	7.02965	0.893442	5.16422	3.22986	3.22986
			1594	30		15:00pm	1.048			0.201			0.02259			10.256			1169.3						635.9						202.1						0							0	0
				30			1.036			0.239			0.02301			10.032			1114.1						611.4						325.8						0						0.0367175	0	0
				30			1.042	1.042	0.006	0.234	0.2365	0.00353553	0.02287	0.0228233	0.000213854	10.114	10.134	0.113331	1139.6	1141	27.6266				625.8	624.367	12.3127				347.6	336.7	15.4149				1765.37	0.54721						0	0
			155	0		18:00pm	0.658			0.206			0.0215		0.000834326	8.269			958.3						301.2						226.3						0					P2	0.0632347	2.79217	0.158865	1.66565	0.0698257	6.69304	0.63856
				0			0.647			0.214			0.0219		0.000704486	8.465			905.2						330.9						202.9						0						0.0369155	5.05885	7.13891	3.01783	4.41788	12.1264	16.082
				0			0.663	0.656	0.00818535	0.201	0.207	0.00655744	0.0225	0.0219667	0.000503322	7.021	8.367	0.138593	1341.2	931.75	37.5474				314.1	315.4	14.8926				214.1	214.433	11.7036				1247.15	0.338503					0.0326224	12.9177	30.7773	7.70598	20.1396	30.9647	63.0842
	2PA Dark	P.anguillanuce		0	6	06:00 am	0.799			0.1982			0.0187			7.658			997.2						476.9						289.2						0						0.0403272	8.35298	7.77423	4.98292	4.60232	20.0227	18.8783
				0	6		0.785			0.1896			0.0192			8.341			917.2						436.1						251.3						0						0.0255933	0.941181	5.28623	0.561456	3.7901	2.25608	9.28275
				0	6		0.806	0.796667	0.0106927	0.1945	0.1941	0.00431393	0.019	0.0189667	0.000251661	7.956	7.985	0.342422	948.9	954.433	40.286				302.1	456.5	28.85				265	268.5	19.1909				1410.93	0.478294
				0	9	09:00 am	0.837			0.189			0.0192			8.121			1098.3						522.3						302.6						0						0.0397386
				0	9		0.816			0.192			0.0195			8.256			845.6						501.8						287.4						0
				0	9		0.821	0.824667	0.0109697	0.211	0.1905	0.00212132	0.0215	0.01935	0.000212132	8.302	8.22633	0.0940762	1040.9	971.95	40.5879				517.9	514	10.7921				304.2	298.067	9.27218				1485.95	0.528834
				0	12	12:00 am	0.7948			0.202			0.0204			8.112			1025.6						415.7						308.6						0							expected highest light intenisty at the bottom
				0	12		0.7856			0.197			0.0199			8.201			1203.4						389.3						292.5						0					0.1	10	1111.23
				0	12		0.7724	0.784267	0.0112594	0.204	0.201	0.00360555	0.0203	0.0202	0.000264575	8.169	8.16067	0.0450814	1142.7	1084.15	90.3786				402.1	402.367	13.202				302.8	301.3	8.15414				1486.52	0.371136				0.2	20	823.217
				0	15	15:00pm	0.8012			0.1984			0.0209			7.42			1058.1						478.2						375.2						0					0.3	30	609.854
				0	15		0.7968			0.1968			0.0214			7.38			1112.3						598.6						430.9						0					0.4	40	451.791
				0	15		0.7845	0.794167	0.00865583	0.1997	0.1983	0.00145258	0.0211	0.0211333	0.000251661	8.69	7.4	0.0282843	1086.4	1085.6	27.1089				436.1	457.15	29.7692				389.6	398.567	28.9123				1542.75	0.421104				0.5	50	334.695
				0	18	18:00pm	0.766			0.189			0.0187			7.62			936.5						378.5						288.5						0					0.6	60	247.948
				0	18		0.774			0.194			0.0193			7.54	5.21		998.7						355.1						158.3						0					0.7	70	183.685
				0	18		0.756	0.765333	0.0090185	0.198	0.193667	0.00450925	0.0201	0.0193667	0.000702377	8.21	7.58	0.0565685	959.8	965	31.4244				375.3	369.633	12.6875				268.2	278.35	14.3543				1334.63	0.38304				0.8	80	136.077
	2PA Ligt	P.panormitanus	670			06:00 am	0.408			0.172			0.0184			6.112			632.1						315.4						214.3						0					0.9	90	100.808
							0.387			0.175			0.0179			6.021			642.5						289.3						204.1						0					1	100	74.6806
							0.395	0.396667	0.0105987	0.168	0.171667	0.00351188	0.0185	0.0182667	0.000321455	6.045	6.05933	0.0471628	1089.3	637.3	7.35391				301.8	302.167	13.0539				198.6	205.667	7.96639				939.467	0.474136				1.1	110	55.3248
			933			09:00 am	0.654			0.176			0.0192			6.805			698.2						250.9						206.5						0					1.2	120	40.9856
							0.596			0.171			0.0194			6.924			653.4						205.9						207.4						0					1.3	130	30.3629
							0.586	0.591	0.00707107	0.173	0.173333	0.00251661	0.0188	0.0191333	0.000305505	7.21	6.8645	0.0841457	672.3	674.633	22.491				224.3	227.033	22.6242				190.6	201.5	9.4504				901.667	0.336528				1.4	140	22.4934
			1728			12:00 am	0.6908			0.102			0.0199			9.021			829.5						374.2						265.4						0					1.5	150	16.6635
							0.6879			0.179			0.0223			9.112			798.4						352.1						244.1						0					1.6	160	12.3446
							0.6914	0.690033	0.00187172	0.174	0.1765	0.00353553	0.0193	0.0196	0.000424264	8.948	9.027	0.0821645	815.2	814.367	15.5667				382.1	369.467	15.55				258.7	256.067	10.8914				1183.83	0.453686				1.7	170	9.14512
			1594			15:00pm	0.7258			0.182			0.0199			8.216			765.1						311.4						289.3						0					1.8	180	6.77487
							0.7275			0.179			0.0203			8.459			729.9						295.7						251.1						0					1.9	190	5.01895
							0.727	0.726767	0.000873689	0.178	0.179667	0.00208167	0.0201	0.0201	0.0002	8.602	8.42567	0.195147	732.9	742.633	19.5144				301.1	302.733	7.97642				268.5	269.633	19.1252				1045.37	0.407648				2	200	3.71813
			155			18:00pm	0.5681			0.172			0.0192			7.502			718.4						302.9						198.2						0					2.1	210	2.75446
							0.5692			0.176			0.0184			7.714			683.9						275.9						177.1						0					2.2	220	2.04055
							0.5688	0.5687	0.000556776	0.169	0.172333	0.00351188	0.0189	0.0188333	0.000404145	7.409	7.54167	0.156321	958.2	701.15	24.3952				288.2	289	13.5178				121.3	187.65	14.92				990.15	0.41218				2.3	230	1.51168
	2PA dark	P.panormitanus				06:00 am	0.4415			0.172			0.01821			6.021			514.2						270.3						125.6						0					2.4	240	1.11988
							0.4612			0.168			0.01795			6.112			490.6						248.3						101.4						0					2.5	250	0.829627
							0.4389	0.4472	0.0121939	0.167	0.169	0.00264575	0.01815	0.0181033	0.000136137	6.103	6.07867	0.0501431	501.3	502.033	11.8171				121.4	259.3	15.5563				110.1	112.367	12.2582				761.333	0.5165				2.6	260	0.614602
						09:00 am	0.4718			0.172			0.01902			6.254			559.8						290.1						108.3						0					2.7	270	0.455309
							0.4706			0.169			0.01911			6.312			518.7						315.5						99.6						0					2.8	280	0.337301
							0.4727	0.4717	0.00105357	0.152	0.1705	0.00212132	0.0195	0.01921	0.000255147	6.425	6.33033	0.0869617	530.1	536.2	21.2182				289.2	298.267	14.9313				105.7	104.533	4.4658				834.467	0.55626				2.9	290	0.249879
						12:00 am	0.4912			0.172			0.01925			6.987			640.9						289.1						155.3						0					3	300	0.185115
							0.4857			0.175			0.01948			6.845			602.6						311.4						136.2						0
							0.4836	0.486833	0.00392471	0.171	0.172667	0.00208167	0.01742	0.019365	0.000162635	7.021	6.951	0.0933595	626.3	623.267	19.3293				305.6	302.033	11.5699				200.3	145.75	13.5057				925.3	0.484597
						15:00pm	0.5214			0.175			0.0203			7.312			467.5						298.3						207.4						0
							0.5026			0.174			0.0198			6.998			509.7						304.7						189.6						0
							0.5347	0.519567	0.0161283	0.178	0.175667	0.00208167	0.0201	0.0200667	0.000251661	7.045	7.0215	0.033234	485.4	487.533	21.1807				198.6	301.5	4.52548				198.7	198.567	8.90075				789.033	0.618419
						18:00pm	0.5402			0.171			0.01856			6.845			453.7						225.6						158.4						0
							0.5314			0.168			0.01911			6.325			439.7						201.9						180.9						0
							0.5369	0.5358	0.00622254	0.173	0.170667	0.00251661	0.01906	0.01891	0.000304138	6.478	6.54933	0.267238	445.1	446.167	7.06069				214.6	214.033	11.8602				168.3	169.2	11.277				660.2	0.479716
																P1 vs P2
																13
																0.883915
																6.81495
																1.23414e-05
																0.177531
																with light P1
																13
																0.83636
water quality																5.50099
pH	Conductivity (mS/m)	DO (g/L)	Temperature (˚C)			Salinity (g/L)										0.000101977
7.4	8.71	9.1	26.6			4.5
																with light P2
																13
																0.903877
																7.61813
																3.80412e-06
																dark P1
																9	6	7.256
																0.710284	6	7.648
																2.66969	6	8.03
																0.0256356	9	8.253
																9	9	8.021
																-0.530488	9	8.145
																1.65572	12	8.258
																0.132162	12	8.136
																	12	8.169
																dark P2	6	7.658
																9	6	8.341
																0.363829	6	7.956
																1.03343	9	8.121
																0.328374	9	8.256
																9	9	8.302
																-0.355535	12	8.112
																1.00641	12	8.201
																0.340507	12	8.169
																		16
																		0.544541
																		2.59697
																		0.0194603
																	12	8.258
																	12	8.136
																	12	8.169
																	15	7.569
																	15	8.021
																	15	7.234
																	18	7.742
																	18	7.502
																	18	8.02
																	12	8.112
																	12	8.201
																	12	8.169
																	15	7.42
																	15	7.38
																	15	8.69
																	18	7.62
																	18	7.54
																	18	8.21
																		-0.427042
																		1.76707
																		0.0989978
[truncated: 79 more columns]
